# Supplementary material for: Sperm Competition and Paternity in the Endangered Firefly Pyrocoelia pectoralis (Coleoptera: Lampyridae: Lampyrinae)
Source: Insects. 2024 Jan 17;15(1):66. doi: 10.3390/insects15010066 (PMC10817000; doi:10.3390/insects15010066)
Supplement: Supplementary file 1 [file insects-15-00066-s001.zip]

Archive with 1 entries (1 files):
- insects-2765266-supplementary.pdf
